# Supplementary material for: Exogenous Paclobutrazol Reinforces the Antioxidant and Antimicrobial Properties of Lavender (Lavandula officinalis L.) Oil through Modulating Its Composition of Oxygenated Terpenes
Source: Plants (Basel). 2022 Jun 19;11(12):1607. doi: 10.3390/plants11121607 (PMC9230930; doi:10.3390/plants11121607)
Supplement: Supplementary file 1 [file plants-11-01607-s001.zip]

Archive with 1 entries (1 files):
- plants-1780580-supplementary.pdf
